# Supplementary material for: Genomic Locus Modulating IOP in the BXD RI Mouse Strains
Source: G3 (Bethesda). 2018 Mar 1;8(5):1571–8. doi: 10.1534/g3.118.200190 (PMC5940149; doi:10.1534/g3.118.200190)
Supplement: Supplementary file 1 [file 1571TableS1.xlsx]

## Sheet: Sheet1
BXD IOP Measurements- Normal Eye
Strain	Sex	Age (days)	Date measured	Anesthesia	IOP 1	IOP 2	IOP 3
BXD1	M	68	2015-04-08	Ket/xy	18	18	18
BXD1	M	60	2015-05-20	Avertin	12	12	17
BXD1	F	63	2015-05-20	Avertin	14	13	13
BXD1	F	63	2015-05-20	Avertin	10	10	18
BXD11	F	60	2015-10-27	Avertin	16	12	15
BXD11	F	60	2015-10-27	Avertin	17	14	12
BXD11	F	60	2015-10-27	Avertin	19	19	19
BXD11	F	60	2015-10-27	Avertin	12	15	14
BXD11	M	60	2015-10-27	Avertin	15	14	15
BXD11	M	60	2015-10-27	Avertin	15	14	12
BXD11	M	60	2015-10-27	Avertin	12	13	7
BXD11	M	60	2015-10-27	Avertin	12	11	12
BXD11	M	60	2015-10-27	Avertin	15	11	13
BXD11	M	60	2015-10-27	Avertin	14	7	10
BXD102	M	70	2015-09-17	Avertin	14	18	14
BXD102	M	70	2015-09-17	Avertin	10	9	11
BXD102	M	70	2015-09-17	Avertin	12	16	16
BXD102	M	70	2015-09-17	Avertin	14	15	13
BXD102	F	73	2015-09-22	Avertin	15	16	15
BXD102	F	73	2015-09-22	Avertin	10	8	8
BXD102	M	73	2015-09-22	Avertin	13	16	17
BXD102	M	73	2015-09-22	Avertin	11	15	11
BXD102	M	73	2015-09-22	Avertin	13	15	15
BXD102	M	73	2015-09-22	Avertin	12	12	8
BXD102	M	73	2015-09-22	Avertin	10	9	10
BXD102	M	73	2015-09-22	Avertin	12	16	16
BXD102	F	78	2015-10-12	Ket/xy	16	20	17
BXD102	F	78	2015-10-12	Ket/xy	18	16	16
BXD102	F	78	2015-10-12	Ket/xy	8	9	10
BXD102	F	78	2015-10-12	Ket/xy	11	7	8
BXD102	F	78	2015-10-12	Ket/xy	16	15	19
BXD102	F	78	2015-10-12	Ket/xy	16	11	16
BXD102	F	88	2015-10-12	Ket/xy	16	15	13
BXD102	F	88	2015-10-12	Ket/xy	17	16	19
BXD102	F	88	2015-10-12	Ket/xy	13	12	17
BXD102	F	88	2015-10-12	Ket/xy	11	12	11
BXD102	M	78	2015-10-12	Ket/xy	13	19	16
BXD102	M	78	2015-10-12	Ket/xy	11	17	17
BXD102	M	78	2015-10-12	Ket/xy	7	9	8
BXD102	M	78	2015-10-12	Ket/xy	10	14	10
BXD102	M	78	2015-10-12	Ket/xy	7	13	13
BXD102	M	78	2015-10-12	Ket/xy	8	13	16
BXD102	M	88	2015-10-12	Ket/xy	14	9	14
BXD102	M	88	2015-10-12	Ket/xy	7	9	9
BXD102	M	88	2015-10-12	Ket/xy	13	11	8
BXD102	M	88	2015-10-12	Ket/xy	8	12	17
BXD102	M	88	2015-10-12	Ket/xy	7	12	7
BXD102	M	88	2015-10-12	Ket/xy	16	13	13
BXD12	F	66	2015-08-05	Avertin	18	15	18
BXD12	F	66	2015-08-05	Avertin	15	11	12
BXD12	F	66	2015-08-05	Avertin	7	8	8
BXD12	F	66	2015-08-05	Avertin	10	8	8
BXD12	M	70	2015-08-27	Avertin	16	18	17
BXD12	M	70	2015-08-27	Avertin	18	15	18
BXD13	F	82	2014-10-23	Avertin	13	15	9
BXD13	F	82	2014-10-23	Avertin	11	13	11
BXD13	M	66	2015-04-08	Avertin	18	20	16
BXD13	M	66	2015-04-08	Avertin	15	18	15
BXD13	F	70	2015-06-17	Ket/xy	15	14	9
BXD13	F	70	2015-06-17	Ket/xy	8	14	14
BXD13	F	70	2015-06-17	Ket/xy	15	14	14
BXD13	F	70	2015-06-17	Ket/xy	14	12	10
BXD13	M	70	2015-06-17	Ket/xy	13	17	17
BXD13	M	70	2015-06-17	Ket/xy	14	12	11
BXD13	M	70	2015-06-17	Ket/xy	13	14	13
BXD13	M	70	2015-06-17	Ket/xy	15	14	13
BXD13	M	70	2015-06-17	Ket/xy	15	15	14
BXD13	M	70	2015-06-17	Ket/xy	10	16	15
BXD13	M	70	2015-06-17	Ket/xy	11	14	11
BXD13	M	70	2015-06-17	Ket/xy	12	15	15
BXD29	M	60	2015-05-20	Avertin	15	15	16
BXD29	M	60	2015-05-20	Avertin	11	11	12
BXD31	F	84	2014-09-23	Avertin	18	17	10
BXD31	F	84	2014-09-23	Avertin	20	19	19
BXD31	M	84	2014-09-23	Avertin	17	19	31
BXD31	M	84	2014-09-23	Avertin	13	13	14
BXD34	M	72	2015-10-28	Avertin	8	16	11
BXD34	M	72	2015-10-28	Avertin	13	10	17
BXD34	M	72	2015-10-28	Avertin	16	16	17
BXD34	M	72	2015-10-28	Avertin	16	16	7
BXD34	M	72	2015-10-28	Avertin	18	16	17
BXD34	M	72	2015-10-28	Avertin	12	12	16
BXD34	F	69	2015-11-11	Avertin	9	14	15
BXD34	F	69	2015-11-11	Avertin	10	14	15
BXD34	F	69	2015-11-11	Avertin	9	8	11
BXD34	F	69	2015-11-11	Avertin	15	14	17
BXD34	F	100	2016-01-11	Avertin	16	16	15
BXD34	F	100	2016-01-11	Avertin	15	15	15
BXD34	F	100	2016-01-11	Avertin	11	15	17
BXD34	F	100	2016-01-11	Avertin	9	9	7
BXD34	F	100	2016-01-11	Avertin	14	17	14
BXD34	F	100	2016-01-11	Avertin	11	11	12
BXD34	M	100	2016-01-11	Avertin	9	14	8
BXD34	M	100	2016-01-11	Avertin	8	13	9
BXD34	M	100	2016-01-11	Avertin	13	12	11
BXD34	M	100	2016-01-11	Avertin	12	10	8
BXD38	F	84	2014-09-08	Avertin	12	12	13
BXD38	F	84	2014-09-08	Avertin	11	13	13
BXD40	F	68	2015-10-28	Avertin	9	11	11
BXD40	F	68	2015-10-28	Avertin	7	7	7
BXD40	F	68	2015-10-28	Avertin	10	8	7
BXD40	F	68	2015-10-28	Avertin	7	9	7
BXD40	M	68	2015-10-28	Avertin	11	14	12
BXD40	M	68	2015-10-28	Avertin	9	15	15
BXD42	F	77	2014-09-23	Avertin	15	9	14
BXD42	F	77	2014-09-23	Avertin	16	15	14
BXD42	F	77	2014-09-23	Avertin	8	8	7
BXD42	M	77	2014-09-23	Avertin	12	14	15
BXD43	F	70	2014-09-23	Avertin	11	10	10
BXD43	F	70	2014-09-23	Avertin	10	12	11
BXD43	M	70	2014-10-23	Avertin	10	10	11
BXD43	M	80	2015-04-08	Avertin	14	13	11
BXD43	M	80	2015-04-08	Avertin	13	13	14
BXD43	F	80	2015-04-08	Avertin	18	18	20
BXD43	F	80	2015-04-08	Avertin	19	22	22
BXD50	F	84	2015-01-15	Avertin	13	15	14
BXD50	F	84	2015-01-15	Avertin	17	16	13
BXD50	M	66	2015-01-15	Avertin	18	18	13
BXD50	M	66	2015-01-15	Avertin	21	20	19
BXD50	M	87	2015-04-08	Avertin	9	18	13
BXD50	F	87	2015-02-26	Avertin	19	21	26
BXD50	F	87	2015-02-26	Avertin	12	12	18
BXD50	M	87	2015-02-26	Avertin	12	18	11
BXD50	M	87	2015-02-26	Avertin	13	8	9
BXD56	F	80	2015-10-28	Avertin	9	15	11
BXD56	F	80	2015-10-28	Avertin	11	11	7
BXD56	F	80	2015-10-28	Avertin	7	10	11
BXD56	M	80	2015-10-28	Avertin	7	12	7
BXD6	F	67	2015-08-27	Avertin	20	26	28
BXD6	F	67	2015-08-27	Avertin	20	16	13
BXD6	F	67	2015-09-22	Avertin	7	11	13
BXD6	F	67	2015-09-22	Avertin	11	16	13
BXD6	F	67	2015-09-22	Avertin	15	17	12
BXD6	F	67	2015-09-22	Avertin	13	13	16
BXD6	F	67	2015-09-22	Avertin	10	9	9
BXD6	F	67	2015-09-22	Avertin	11	15	12
BXD6	F	67	2015-09-22	Avertin	10	14	12
BXD6	F	67	2015-09-22	Avertin	8	8	8
BXD6	M	67	2015-09-22	Avertin	7	9	7
BXD6	M	67	2015-09-22	Avertin	12	13	16
BXD6	M	95	2015-10-20	Ket/xy	14	19	17
BXD6	M	95	2015-10-20	Ket/xy	9	9	7
BXD6	M	95	2015-10-20	Ket/xy	10	11	17
BXD6	M	95	2015-10-20	Ket/xy	16	12	7
BXD6	M	95	2015-10-20	Ket/xy	7	10	12
BXD6	M	95	2015-10-20	Ket/xy	11	12	15
BXD60	F	72	2015-08-27	Avertin	13	8	12
BXD60	F	72	2015-08-27	Avertin	10	14	15
BXD60	F	72	2015-08-27	Avertin	19	18	17
BXD60	F	72	2015-08-27	Avertin	12	9	8
BXD60	F	62	2015-06-08	Ket/xy	20	13	14
BXD60	F	62	2015-06-08	Ket/xy	8	12	15
BXD60	M	93	2015-09-21	Ket/xy	15	17	10
BXD60	M	93	2015-09-21	Ket/xy	16	7	8
BXD60	M	93	2015-09-21	Ket/xy	18	13	17
BXD60	M	93	2015-09-21	Ket/xy	8	8	9
BXD60	M	93	2015-09-21	Ket/xy	8	13	15
BXD60	M	93	2015-09-21	Ket/xy	17	14	13
BXD60	M	93	2015-09-21	Ket/xy	15	9	12
BXD60	M	93	2015-09-21	Ket/xy	10	11	15
BXD65	F	74	2015-08-27	Avertin	7	8	7
BXD65	F	74	2015-08-27	Avertin	11	10	9
BXD65	F	74	2015-08-27	Avertin	14	9	17
BXD65	F	74	2015-08-27	Avertin	9	7	15
BXD65	M	75	2015-06-22	Ket/xy	11	11	10
BXD65	M	75	2015-06-22	Ket/xy	11	9	10
BXD65	F	96	2015-09-21	Ket/xy	9	7	7
BXD65	F	96	2015-09-21	Ket/xy	8	8	9
BXD65	F	96	2015-09-21	Ket/xy	8	11	16
BXD65	F	96	2015-09-21	Ket/xy	8	8	8
BXD65	F	96	2015-09-21	Ket/xy	10	16	19
BXD65	F	96	2015-09-21	Ket/xy	10	11	12
BXD65	M	77	2015-09-22	Ket/xy	17	19	15
BXD65	M	77	2015-09-22	Ket/xy	19	23	8
BXD65	M	77	2015-09-22	Ket/xy	18	19	22
BXD65	M	77	2015-09-22	Ket/xy	11	14	8
BXD65	M	77	2015-09-22	Ket/xy	15	14	15
BXD65	M	77	2015-09-22	Ket/xy	7	7	7
BXD65	M	90	2015-10-01	Ket/xy	14	15	15
BXD65	M	90	2015-10-01	Ket/xy	18	14	16
BXD65	M	90	2015-10-01	Ket/xy	15	14	14
BXD65	M	90	2015-10-01	Ket/xy	13	10	13
BXD65	M	90	2015-10-01	Ket/xy	8	13	11
BXD65	M	90	2015-10-01	Ket/xy	16	12	18
BXD65	M	90	2015-10-01	Ket/xy	9	10	9
BXD65	M	90	2015-10-01	Ket/xy	10	8	7
BXD65	F	100	2016-01-11	Avertin	8	11	8
BXD65	F	100	2016-01-11	Avertin	11	14	12
BXD65	F	100	2016-01-11	Avertin	14	14	17
BXD65	F	100	2016-01-11	Avertin	8	13	12
BXD65	F	100	2016-01-11	Avertin	9	11	13
BXD65	F	100	2016-01-11	Avertin	15	20	18
BXD67	F	62	2015-08-12	Avertin	13	18	16
BXD67	F	62	2015-08-12	Avertin	15	17	16
BXD67	F	62	2015-08-12	Avertin	8	13	10
BXD67	F	62	2015-08-12	Avertin	8	8	8
BXD67	M	62	2015-08-12	Avertin	15	15	15
BXD67	M	62	2015-08-12	Avertin	13	10	7
BXD67	M	62	2015-08-12	Avertin	7	7	9
BXD67	M	62	2015-08-12	Avertin	8	10	13
BXD69	M	57	2015-10-01	Ket/xy	12	15	12
BXD69	M	57	2015-10-01	Ket/xy	11	16	15
BXD69	M	57	2015-10-01	Ket/xy	14	16	12
BXD69	M	57	2015-10-01	Ket/xy	8	9	10
BXD70	F	88	2014-09-22	Ket/xy	10	13	14
BXD70	F	88	2014-09-22	Ket/xy	20	20	19
BXD70	F	88	2014-10-27	Ket/xy	13	15	15
BXD70	F	88	2014-10-27	Ket/xy	11	14	9
BXD70	F	88	2014-10-27	Ket/xy	7	13	11
BXD70	F	88	2014-10-27	Ket/xy	12	10	9
BXD70	F	72	2015-02-16	Ket/xy	20	13	11
BXD70	F	72	2015-02-16	Ket/xy	10	7	9
BXD70	F	72	2015-02-16	Ket/xy	10	10	10
BXD70	F	72	2015-02-16	Ket/xy	12	10	9
BXD70	F	55	2015-06-01	Ket/xy	7	7	14
BXD70	F	55	2015-06-01	Ket/xy	7	7	7
BXD70	F	55	2015-06-01	Ket/xy	15	18	16
BXD70	F	55	2015-06-01	Ket/xy	12	10	9
BXD70	F	55	2015-06-01	Ket/xy	7	8	9
BXD70	F	55	2015-06-01	Ket/xy	12	14	14
BXD70	M	65	2015-06-11	Ket/xy	13	18	18
BXD70	M	65	2015-06-11	Ket/xy	12	9	12
BXD70	M	65	2015-06-11	Ket/xy	18	18	18
BXD70	M	65	2015-06-11	Ket/xy	7	13	14
BXD71	F	66	2015-10-28	Avertin	7	12	11
BXD71	F	66	2015-10-28	Avertin	7	7	7
BXD71	F	66	2015-10-28	Avertin	16	17	20
BXD71	F	66	2015-10-28	Avertin	16	14	12
BXD71	M	66	2015-10-28	Avertin	18	19	20
BXD71	M	66	2015-10-28	Avertin	16	11	12
BXD71	M	66	2015-10-28	Avertin	17	15	16
BXD71	M	66	2015-10-28	Avertin	19	16	18
BXD73	F	93	2014-10-20	Ket/xy	12	9	13
BXD73	F	93	2014-10-20	Ket/xy	7	9	10
BXD73	F	93	2014-10-20	Ket/xy	16	14	12
BXD73	F	93	2014-10-20	Ket/xy	16	18	19
BXD73	F	81	2015-06-01	Ket/xy	12	11	9
BXD73	F	81	2015-06-01	Ket/xy	13	10	8
BXD73	F	81	2015-06-01	Ket/xy	15	18	13
BXD73	F	81	2015-06-01	Ket/xy	15	11	11
BXD73	F	81	2015-06-01	Ket/xy	17	17	21
BXD73	F	81	2015-06-01	Ket/xy	17	18	19
BXD73	M	70	2015-06-11	Ket/xy	16	15	13
BXD73	M	70	2015-06-11	Ket/xy	15	12	10
BXD73	M	70	2015-06-11	Ket/xy	16	14	16
BXD73	M	70	2015-06-11	Ket/xy	12	11	7
BXD73	M	70	2015-06-11	Ket/xy	17	19	17
BXD73	M	70	2015-06-11	Ket/xy	13	17	15
BXD73	M	77	2015-06-17	Ket/xy	14	17	9
BXD73	M	77	2015-06-17	Ket/xy	14	19	16
BXD73	M	77	2015-06-17	Ket/xy	19	18	16
BXD73	M	77	2015-06-17	Ket/xy	16	17	17
BXD73	M	77	2015-06-17	Ket/xy	13	14	15
BXD73	M	77	2015-06-17	Ket/xy	16	13	15
BXD73	F	77	2015-06-17	Ket/xy	12	14	13
BXD73	F	77	2015-06-17	Ket/xy	10	7	10
BXD73	F	77	2015-06-17	Ket/xy	12	8	12
BXD73	F	77	2015-06-17	Ket/xy	10	13	12
BXD73	F	77	2015-06-17	Ket/xy	13	13	15
BXD73	F	77	2015-06-17	Ket/xy	10	13	7
BXD73	F	77	2015-06-17	Ket/xy	15	14	18
BXD73	F	77	2015-06-17	Ket/xy	12	11	12
BXD73	F	70	2015-06-17	Ket/xy	16	15	16
BXD73	F	70	2015-06-17	Ket/xy	12	15	18
BXD73	F	70	2015-06-17	Ket/xy	21	23	21
BXD73	F	70	2015-06-17	Ket/xy	22	18	20
BXD73	F	70	2015-06-17	Ket/xy	18	20	17
BXD73	F	70	2015-06-17	Ket/xy	20	17	16
BXD73	F	70	2015-06-17	Ket/xy	13	17	17
BXD73	F	70	2015-06-17	Ket/xy	17	17	14
BXD73	M		2015-07-26		11	8	7
BXD73	M		2015-07-26		13	14	15
BXD75	F	79	2015-08-07	Ket/xy	11	11	12
BXD75	F	79	2015-08-07	Ket/xy	17	16	14
BXD75	F	79	2015-08-07	Ket/xy	9	10	14
BXD75	F	79	2015-08-07	Ket/xy	9	12	8
BXD75	M	79	2015-08-07	Ket/xy	13	15	13
BXD75	M	79	2015-08-07	Ket/xy	7	12	9
BXD75	M	79	2015-08-07	Ket/xy	10	10	10
BXD75	M	79	2015-08-07	Ket/xy	13	13	14
BXD75	M	79	2015-08-07	Ket/xy	14	14	12
BXD75	M	79	2015-08-07	Ket/xy	17	15	15
BXD75	M	79	2015-08-07	Ket/xy	16	15	15
BXD75	M	79	2015-08-07	Ket/xy	14	14	12
BXD75	M	78	2015-07-27	Ket/xy	7	8	7
BXD75	M	78	2015-07-27	Ket/xy	9	11	12
BXD75	M	78	2015-07-27	Ket/xy	13	12	7
BXD75	M	78	2015-07-27	Ket/xy	10	11	12
BXD75	M	78	2015-07-27	Ket/xy	11	9	8
BXD75	M	78	2015-07-27	Ket/xy	8	8	8
BXD75	M	78	2015-07-27	Ket/xy	10	7	7
BXD75	M	78	2015-07-27	Ket/xy	7	10	7
BXD75	M	78	2015-07-27	Ket/xy	10	10	10
BXD75	M	78	2015-07-27	Ket/xy	9	9	9
BXD75	F	63	2015-08-05	Avertin	15	10	9
BXD75	F	63	2015-08-05	Avertin	15	14	13
BXD75	F	63	2015-08-05	Avertin	8	9	7
BXD75	F	63	2015-08-05	Avertin	18	13	15
BXD75	M	63	2015-08-05	Avertin	13	14	14
BXD75	M	63	2015-08-05	Avertin	11	11	8
BXD75	M	63	2015-08-05	Avertin	12	14	10
BXD75	M	63	2015-08-05	Avertin	8	8	11
BXD75	F	67	2015-08-27	Avertin	11	12	13
BXD75	F	67	2015-08-27	Avertin	8	15	12
BXD75	M	67	2015-08-27	Avertin	13	12	11
BXD75	M	67	2015-08-27	Avertin	14	14	13
BXD75	F	69	2015-09-22	Avertin	11	9	11
BXD75	F	69	2015-09-22	Avertin	12	8	7
BXD75	F	69	2015-09-22	Avertin	7	10	7
BXD75	F	69	2015-09-22	Avertin	10	11	12
BXD75	F	69	2015-09-22	Avertin	9	13	7
BXD75	F	69	2015-09-22	Avertin	7	9	12
BXD75	M	69	2015-09-22	Avertin	7	7	8
BXD75	M	69	2015-09-22	Avertin	10	14	12
BXD8	F	68	2015-09-17	Avertin	16	15	15
BXD8	F	68	2015-09-17	Avertin	8	8	15
BXD85	F	70	2015-09-17	Avertin	18	18	17
BXD85	F	70	2015-09-17	Avertin	16	19	16
BXD85	M	70	2015-09-17	Avertin	16	13	12
BXD85	M	70	2015-09-17	Avertin	13	13	8
BXD85	M	70	2015-09-17	Avertin	19	13	17
BXD85	M	70	2015-09-17	Avertin	11	13	15
BXD85	M	56	2015-09-21	Ket/xy	16	19	16
BXD85	M	56	2015-09-21	Ket/xy	16	13	12
BXD85	M	56	2015-09-21	Ket/xy	13	16	16
BXD85	M	56	2015-09-21	Ket/xy	12	14	8
BXD85	M	56	2015-09-21	Ket/xy	18	21	18
BXD85	M	56	2015-09-21	Ket/xy	18	20	23
BXD85	M	96	2015-09-21	Ket/xy	22	19	19
BXD85	M	96	2015-09-21	Ket/xy	17	15	14
BXD85	M	72	2015-09-22	Avertin	14	15	17
BXD85	M	72	2015-09-22	Avertin	15	12	18
BXD85	M	72	2015-09-22	Avertin	18	17	14
BXD85	M	72	2015-09-22	Avertin	16	14	17
BXD85	M	72	2015-09-22	Avertin	14	15	18
BXD85	M	72	2015-09-22	Avertin	10	16	18
BXD85	M	72	2015-09-22	Avertin	14	18	18
BXD85	M	72	2015-09-22	Avertin	8	13	14
BXD86	F	88	2014-09-22	Ket/xy	14	13	12
BXD86	F	88	2014-09-22	Ket/xy	18	15	17
BXD86	M	88	2014-09-22	Ket/xy	20	18	18
BXD86	M	88	2014-09-22	Ket/xy	17	20	17
BXD86	M	71	2014-11-17	Ket/xy	16	21	16
BXD86	M	71	2014-11-17	Ket/xy	14	16	15
BXD86	M	63	2014-11-17	Ket/xy	8	7	10
BXD86	M	63	2014-11-17	Ket/xy	7	7	7
BXD86	M	63	2014-11-17	Ket/xy	18	17	18
BXD86	M	63	2014-11-17	Ket/xy	18	17	18
BXD86	F	67	2015-02-23	Ket/xy	19	17	16
BXD86	F	67	2015-02-23	Ket/xy	15	18	17
BXD86	F	67	2015-02-23	Ket/xy	16	13	17
BXD86	F	67	2015-02-23	Ket/xy	9	13	14
BXD86	F	67	2015-02-23	Ket/xy	19	19	17
BXD86	F	67	2015-02-23	Ket/xy	9	13	14
BXD86	M	67	2015-02-23	Ket/xy	9	19	18
BXD86	M	67	2015-02-23	Ket/xy	12	17	17
BXD86	F	92	2015-06-17	Avertin	12	14	12
BXD86	F	92	2015-06-17	Avertin	11	14	10
BXD86	F	92	2015-06-17	Avertin	16	19	16
BXD86	F	92	2015-06-17	Avertin	10	11	10
BXD86	F	92	2015-06-17	Avertin	18	18	16
BXD86	F	92	2015-06-17	Avertin	17	20	17
BXD86	F	92	2015-06-17	Avertin	15	19	21
BXD86	F	92	2015-06-17	Avertin	15	19	21
BXD86	M	92	2015-06-17	Avertin	15	20	18
BXD86	M	92	2015-06-17	Avertin	15	15	14
BXD86	M	92	2015-06-17	Avertin	17	16	18
BXD86	M	92	2015-06-17	Avertin	12	20	14
BXD86	M	92	2015-06-17	Avertin	14	14	16
BXD86	M	92	2015-06-17	Avertin	7	8	10
BXD86	M	92	2015-06-17	Avertin	13	8	14
BXD86	M	92	2015-06-17	Avertin	13	18	15
BXD9	F	92	2014-10-27	Ket/xy	13	12	15
BXD9	F	92	2014-10-27	Ket/xy	15	15	14
BXD9	F	92	2014-10-27	Ket/xy	14	13	12
BXD9	F	92	2014-10-27	Ket/xy	12	8	8
BXD9	F	92	2014-10-27	Ket/xy	16	16	12
BXD9	F	92	2014-10-27	Ket/xy	7	7	12
BXD9	F	95	2015-03-23	Ket/xy	14	13	14
BXD9	F	95	2015-03-23	Ket/xy	11	12	14
BXD9	F	95	2015-03-23	Ket/xy	11	13	12
BXD9	F	95	2015-03-23	Ket/xy	12	10	10
BXD9	M	95	2015-03-23	Ket/xy	14	15	12
BXD9	M	95	2015-03-23	Ket/xy	18	12	9
BXD9	M	95	2015-03-23	Ket/xy	12	15	13
BXD9	M	95	2015-03-23	Ket/xy	16	14	13
BXD9	M	92	2015-02-23	Ket/xy	14	7	14
BXD9	M	92	2015-02-23	Ket/xy	11	19	10
BXD9	M	92	2015-02-23	Ket/xy	7	7	8
BXD9	M	92	2015-02-23	Ket/xy	10	11	8
BXD9	M	92	2015-02-23	Ket/xy	9	18	16
BXD9	M	92	2015-02-23	Ket/xy	14	12	11
BXD9	M	72	2015-01-05	Ket/xy	14	13	16
BXD9	M	72	2015-01-05	Ket/xy	11	12	11
BXD9	M	72	2015-01-05	Ket/xy	16	15	13
BXD9	M	72	2015-01-05	Ket/xy	13	14	12
BXD90	F	70	2015-02-16	Ket/xy	11	16	10
BXD90	F	70	2015-02-16	Ket/xy	13	16	9
BXD90	F	70	2015-02-16	Ket/xy	12	9	8
BXD90	F	70	2015-02-16	Ket/xy	12	9	12
BXD90	F	70	2015-02-16	Ket/xy	9	12	15
BXD90	F	70	2015-02-16	Ket/xy	15	13	12
BXD90	F	70	2015-02-16	Ket/xy	14	16	14
BXD90	F	70	2015-02-16	Ket/xy	15	15	16
BXD90	F	88	2015-06-01	Ket/xy	10	7	7
BXD90	F	88	2015-06-01	Ket/xy	10	7	10
BXD90	F	88	2015-06-01	Ket/xy	8	14	11
BXD90	F	88	2015-06-01	Ket/xy	12	11	12
BXD96 (48a)	F	69	2015-08-07	Ket/xy	19	17	22
BXD96 (48a)	F	69	2015-08-07	Ket/xy	13	13	15
BXD96 (48a)	F	66	2015-08-04	Ket/xy	12	11	15
BXD96 (48a)	F	66	2015-08-04	Ket/xy	21	25	19
BXD96 (48a)	M	66	2015-08-04	Ket/xy	15	18	19
BXD96 (48a)	M	66	2015-08-04	Ket/xy	17	13	17
BXD96 (48a)	M	66	2015-08-04	Ket/xy	8	11	7
BXD96 (48a)	M	66	2015-08-04	Ket/xy	11	11	14
BXD99	M	73	2015-08-07	Ket/xy	16	14	12
BXD99	M	73	2015-08-07	Ket/xy	8	14	13
BXD99	F	69	2015-07-27	Ket/xy	16	17	19
BXD99	F	69	2015-07-27	Ket/xy	16	11	12
BXD99	F	69	2015-07-27	Ket/xy	16	15	12
BXD99	F	69	2015-07-27	Ket/xy	12	15	16
BXD99	F	69	2015-07-27	Ket/xy	12	15	9
BXD99	F	69	2015-07-27	Ket/xy	13	13	13
BXD99	M	69	2015-07-27	Ket/xy	22	23	17
BXD99	M	69	2015-07-27	Ket/xy	20	19	19
BXD99	F	63	2015-08-04	Avertin	17	16	15
BXD99	F	63	2015-08-04	Avertin	15	16	14
BXD99	F	63	2015-08-04	Avertin	12	13	14
BXD99	F	63	2015-08-04	Avertin	14	18	18
BXD99	M	63	2015-08-04	Avertin	12	14	13
BXD99	M	63	2015-08-04	Avertin	18	13	17
BXD99	M	63	2015-08-04	Avertin	13	14	14
BXD99	M	63	2015-08-04	Avertin	15	11	12
BXD99	F	69	2015-09-17	Avertin	8	14	14
BXD99	F	69	2015-09-17	Avertin	17	14	9
BXD99	M	89	2015-09-28	Ket/xy	10	12	13
BXD99	M	89	2015-09-28	Ket/xy	8	11	17
BXD99	M	89	2015-09-28	Ket/xy	13	13	13
BXD99	M	89	2015-09-28	Ket/xy	16	16	14
BXD99	M	89	2015-09-28	Ket/xy	15	14	10
BXD99	M	89	2015-09-28	Ket/xy	11	14	14
BXD99	M	89	2015-09-28	Ket/xy	11	12	10
BXD99	M	89	2015-09-28	Ket/xy	7	12	12
BXD99	F	74	2015-10-01	Ket/xy	13	14	15
BXD99	F	74	2015-10-01	Ket/xy	12	13	10
BXD99	F	74	2015-10-01	Ket/xy	12	12	16
BXD99	F	74	2015-10-01	Ket/xy	15	17	11
C57/Bl6	M	186	2014-07-30	Avertin	14	13	10
C57/Bl6	F	68	2014-08-11	Avertin	12	10	10
C57/Bl6	F	68	2014-08-11	Avertin	11	11	11
C57/Bl6	F	68	2014-08-11	Avertin	10	11	9
C57/Bl6	F	68	2014-08-11	Avertin	10	12	10
C57/Bl6	F	68	2014-08-11	Avertin	10	9	10
C57/Bl6	M	68	2014-08-11	Avertin	10	10	10
C57/Bl6	M	68	2014-08-11	Avertin	8	7	10
C57/Bl6	M	68	2014-08-11	Avertin	8	10	10
C57/Bl6	M	68	2014-08-11	Avertin	8	9	10
C57/Bl6	M	68	2014-08-11	Avertin	9	10	9
C57/Bl6	F	62	2015-06-08	Ket/xy	10	8	10
C57/Bl6	F	62	2015-06-08	Ket/xy	12	13	9
C57/Bl6	F	62	2015-06-08	Ket/xy	8	16	14
C57/Bl6	F	62	2015-06-08	Ket/xy	10	11	16
C57/Bl6	F	62	2015-06-08	Ket/xy	13	12	11
C57/Bl6	F	65	2015-06-09	Avertin	8	13	12
C57/Bl6	F	65	2015-06-09	Avertin	9	9	12
C57/Bl6	F	65	2015-06-09	Avertin	12	12	10
C57/Bl6	F	65	2015-06-09	Avertin	21	16	20
C57/Bl6	F	65	2015-06-09	Avertin	10	10	8
C57/Bl6	M	87	2015-08-12	Avertin	11	14	16
C57/Bl6	M	87	2015-08-12	Avertin	17	19	15
C57/Bl6	M	87	2015-08-12	Avertin	17	15	13
C57/Bl6	M	87	2015-08-12	Avertin	16	19	19
C57/Bl6	M	87	2015-08-12	Avertin	12	11	8
DBA/2J	F	62	2015-06-08	Ket/xy	11	8	7
DBA/2J	F	62	2015-06-08	Ket/xy	8	9	9
DBA/2J	F	62	2015-06-08	Ket/xy	16	16	16
DBA/2J	F	62	2015-06-08	Ket/xy	16	14	16
DBA/2J	M	62	2015-06-08	Ket/xy	16	16	20
DBA/2J	M	62	2015-06-08	Ket/xy	8	11	14
DBA/2J	M	62	2015-06-08	Ket/xy	8	14	12
DBA/2J	M	62	2015-06-08	Ket/xy	13	11	15
DBA/2J	F	63	2015-06-09	Avertin	9	14	7
DBA/2J	F	63	2015-06-09	Avertin	8	7	8
DBA/2J	F	63	2015-06-09	Avertin	12	12	8
DBA/2J	F	63	2015-06-09	Avertin	7	7	8
DBA/2J	M	63	2015-06-09	Avertin	14	13	11
DBA/2J	M	63	2015-06-09	Avertin	8	7	7
DBA/2J	M	63	2015-06-09	Avertin	14	12	10
DBA/2J	M	63	2015-06-09	Avertin	7	7	8
DBA/2J	F	71	2015-06-17	Ket/xy	15	16	14
DBA/2J	F	71	2015-06-17	Ket/xy	7	8	8
DBA/2J	F	71	2015-06-17	Ket/xy	12	11	10
DBA/2J	F	71	2015-06-17	Ket/xy	7	10	10
DBA/2J	F	71	2015-06-17	Ket/xy	16	15	15
DBA/2J	F	71	2015-06-17	Ket/xy	9	13	13
DBA/2J	F	71	2015-06-17	Ket/xy	13	15	16
DBA/2J	F	71	2015-06-17	Ket/xy	10	14	11
DBA/2J	M	75	2015-06-22	Ket/xy	8	12	8
DBA/2J	M	75	2015-06-22	Ket/xy	9	8	11
DBA/2J	M	75	2015-06-22	Ket/xy	8	8	9
DBA/2J	M	75	2015-06-22	Ket/xy	7	7	7
DBA/2J	M	75	2015-06-22	Ket/xy	7	16	10
DBA/2J	M	75	2015-06-22	Ket/xy	10	9	12
DBA/2J	M	75	2015-06-22	Ket/xy	11	12	7
DBA/2J	M	75	2015-06-22	Ket/xy	12	13	11
