# Supplementary material for: Genomic Locus Modulating IOP in the BXD RI Mouse Strains
Source: G3 (Bethesda). 2018 Mar 1;8(5):1571–8. doi: 10.1534/g3.118.200190 (PMC5940149; doi:10.1534/g3.118.200190)
Supplement: Supplementary file 2 [file 1571TableS2.xlsx]

## Sheet: Sheet1
IOP Across BXD Strains
Strain	Mean	SD	SE
BXD1	13.8	3.5	1.1
BXD6	13	4.1	0.8
BXD8	12.8	2.8	2.6
BXD11	13.5	2.6	0.6
BXD12	13.2	3.3	0.9
BXD13	12.7	2.8	0.5
BXD16	13.3	2.5	0.6
BXD18	11.7	3.3	1
BXD27	12.8	2.2	0.6
BXD28	12.4	3.2	0.9
BXD29	11.7	2.7	0.9
BXD31	15.5	3.6	0.6
BXD33	12.1	3.3	0.6
BXD34	12.85	3.1	0.7
BXD36	15.6	4.1	1.5
BXD38	12.6	3.3	0.8
BXD40	9.2	2.4	0.7
BXD42	14.9	4.2	0.8
BXD43	13.9	3.7	0.6
BXD48	17.1	2.7	0.7
BXD50	14.3	3.8	0.7
BXD60	12.7	3.5	0.9
BXD65	12	3.9	0.7
BXD67	11.6	3.6	1.3
BXD69	12.5	2.7	1.3
BXD70	12.1	3.8	0.85
BXD71	14.2	4.2	1.5
BXD73	14.5	3.5	0.5
BXD75	11	2.7	0.4
BXD85	15.5	3.1	0.6
BXD86	15	3.6	0.6
BXD9	12.4	2.8	0.5
BXD90	11.7	2.8	0.8
BXD96 (48a)	15.1	4.4	1.6
BXD99	13.8	2.9	0.5
BXD102	13.1	3.5	0.5
C57/Bl6	11.6	2.6	0.5
DBA/2J	10.9	3.2	0.6
	#REF!
